# Supplementary material for: Factors affecting the accuracy of urine-based biomarkers of BSE
Source: Proteome Sci. 2011 Feb 7;9:6. doi: 10.1186/1477-5956-9-6 (PMC3045280; doi:10.1186/1477-5956-9-6)
Supplement: Additional file 1 — Table S1 Master Spot Features Used as Classifiers. The spot features used to generate each of the classifiers discussed and the corresponding figures are listed. The appearance (A) and rank (R) of each protein are parameters indicating the quality of the protein relative to the other proteins included in each classifier. [file 1477-5956-9-6-S1.XLS]

## Sheet: Sheet1
Master Spot Features Used as Classifiers
Figures 1, 2, 3			Figure 4			Figure 5
Spot Feature	R	A	Spot Feature	R	A	Spot Feature	R	A
92	2	1	68	1	1	551	3	1
172	2	1	73	2	3	754	1	5
420	2	1	74	3	1	1106	3	3
647	1	1	88	2	1	1172	3	1
649	2	1	92	3	1	1278	2	5
780	1	1	98	2	2
839	2	2	102	1	1
964	1	1	116	2	1
1017	1	1	146	1	1
			261	1	1
			351	2	1
			353	3	1
Figure 6			Figure 7			Additional Figure 1
Spot Feature	R	A	Spot Feature	R	A	Spot Feature	R	A
267	1	4	125	3	5	121	4	5
924	2	2	137	3	4	125	4	2
926	2	2	138	3	5	264	2	3
1181	2	2	146	4	1	327	2	4
			147	5	1	604	3	4
			370	3	3	630	2	2
			378	3	3	1074	2	3
			390	1	1	1362	4	2
			407	1	1
			797	4	1
