# Supplementary material for: Factors affecting the accuracy of urine-based biomarkers of BSE
Source: Proteome Sci. 2011 Feb 7;9:6. doi: 10.1186/1477-5956-9-6 (PMC3045280; doi:10.1186/1477-5956-9-6)
Supplement: Additional file 2 — Table S2 The Merged Set. The last urine sample obtained from each of the 8 animals of the known set was added to the 19 samples of the unknown set to create a set referred to as the merged set. The gender, breed, age, and disease status of these 27 animals are given in columns 2-5 respectively. [file 1477-5956-9-6-S2.XLS]

## Sheet: Sheet1
Merged Set
Test Set #	Gender	Breed	Age	BSE
1	male	friesian/holstein	10 years, 4 months	negative
3	female	friesian	4 years, 9 months	negative
4	female	friesian/holstein	10 years, 7 months	positive
5	female	friesian	4 years, 8 months	positive
6	female	friesian	4 years, 9 months	negative
7	male	friesian/holstein	10 years, 7 months	negative
8	female	friesian	8 years, 1 month	positive
9	female	friesian/holstein	5 years, 0 months	positive
10	female	friesian	4 years, 0 months	negative
11	female	friesian	5 years, 5 months	negative
12	female	friesian	10 years, 4 months	positive
13	female	friesian	9 years, 4 months	positive
14	male	friesian/holstein	10 years, 4 months	negative
15	female	friesian	10 years, 4 months	positive
16	male	friesian/holstein	10 years, 4 months	negative
17	female	friesian	5 years, 5 months	negative
18	female	friesian/holstein	5 years, 0 months	positive
19	female	friesian	4 years, 8 months	positive
20	female	friesian	5 years, 5 months	negative
Training Set #	Gender	Breed	Age	BSE
ctl 3	male	friesian/holstein	4 years, 0 months	negative
ctl 8	male	friesian/holstein	5 years, 1 month	negative
ctl 11	male	friesian	4 years, 1 month	negative
ctl 1822	male	friesian/holstein	4 years, 10 months	negative
inf 5	male	friesian	3 years, 11 months	positive
inf 9	male	friesian	3 years, 11 months	positive
inf 22	male	friesian	4 years, 2 months	positive
inf 31	male	friesian/holstein	3 years, 5 months	positive
